# Supplementary material for: Species-Specific Regulation of TRPM2 by PI(4,5)P2 via the Membrane Interfacial Cavity
Source: Int J Mol Sci. 2021 Apr 28;22(9):4637. doi: 10.3390/ijms22094637 (PMC8125603; doi:10.3390/ijms22094637)
Supplement: Supplementary file 1 [file ijms-22-04637-s001.zip]

Archive with 1 entries (1 files):
- ijms-1156133-supplementary.pdf
